# Supplementary material for: Analyzing the popularity of YouTube videos that violate mountain gorilla tourism regulations
Source: PLoS One. 2020 May 21;15(5):e0232085. doi: 10.1371/journal.pone.0232085 (PMC7241773; doi:10.1371/journal.pone.0232085)
Supplement: S1 Dataset — (XLSX) [file pone.0232085.s004.xlsx]

## Sheet: 282videos
Video ID	Subscribers	Days after upload	Length of video (Seconds)	Park	Population	SB	Inf	Thumnail	Minimum Distance	The use of mask	Disease Risk	Views	Likes	Dislikes	Comments
1	10580	1716	0:02:24	Volcanoes	Virunga	Present	Absent	Humans and Gorillas	0m	Not used	Not explained	8160553	17000	2000	3932
2	6900	1083	0:01:43	Bwindi	Bwindi	Present	Absent	Gorillas only	NA	NA	NA	4692115	5800	906	66
3	2467	2671	0:04:09	Bwindi	Bwindi	Present	Present	Humans and Gorillas	0m	Not used	Not explained	1265762	5800	77	352
4	524	765	0:04:12	Bwindi	Bwindi	Present	Present	Others	<7m	Not used	Not explained	24326	131	10	35
5	33	1694	0:03:31	Volcanoes	Virunga	Present	Absent	Humans and Gorillas	AR	Not used	Not explained	39475	151	9	22
6	380387	759	0:07:18	Virunga	Virunga	Present	Present	Gorillas only	NA	Used	Not explained	235747	1200	82	224
7	2055	486	0:12:22	Bwindi	Bwindi	Present	Present	Gorillas only	>7m	Not used	Not explained	2436	39	1	10
8	1	645	0:07:00	Volcanoes	Virunga	Present	Present	Gorillas only	AR	Not used	Not explained	898	6	1	0
9	1269983	214	0:04:05	Volcanoes	Virunga	Present	Present	Humans and Gorillas	0m	Not used	Not explained	17777	699	7	66
10	187352	776	0:16:10	Volcanoes	Virunga	Present	Present	Humans and Gorillas	AR	Not used	Not explained	8530	168	3	24
11	290	2994	0:04:49	Bwindi	Bwindi	Present	Present	Humans and Gorillas	0m	Not used	Not explained	206278	855	86	178
12	4321624	559	0:01:32	Volcanoes	Virunga	Present	Present	Humans and Gorillas	AR	Not used	Not explained	8530	126	4	30
13	79	601	0:12:12	Bwindi	Bwindi	Present	Present	Gorillas only	0m	Not used	Not explained	28836	147	12	24
14	498	1189	0:08:46	Volcanoes	Virunga	Present	Present	Gorillas only	<7m	Not used	Not explained	10292	80	5	6
15	10791	509	0:06:10	Bwindi	Bwindi	Present	Present	Gorillas only	>7m	Not used	Not explained	1606	30	2	9
16	58	539	0:09:26	Bwindi	Bwindi	Present	Absent	Others	<7m	Not used	Not explained	1794	14	3	3
17	4402	224	0:07:37	Bwindi	Bwindi	Present	Absent	Humans and Gorillas	0m	Not used	Not explained	1878	29	3	13
18	383	772	0:15:09	Bwindi	Bwindi	Present	Present	Others	>7m	Not used	Not explained	19200	86	7	NA
19	34191	138	0:01:00	Volcanoes	Virunga	Present	Present	Gorillas only	AR	Not used	Not explained	122422	23	0	1
20	46	1898	0:00:26	Volcanoes	Virunga	Present	Absent	Humans and Gorillas	0m	Not used	Not explained	29759	123	2	17
21	24	894	0:05:52	Bwindi	Bwindi	Present	Present	Others	NA	Not used	Explained	696	5	2	0
22	7	2392	0:03:00	Bwindi	Bwindi	Present	Present	Others	<7m	Not used	Not explained	49432	34	6	1
23	247	273	0:03:34	Bwindi	Bwindi	Present	Present	Gorillas only	NA	NA	Not explained	21402	18	6	0
24	3	277	0:12:39	Bwindi	Bwindi	Present	Present	Gorillas only	AR	Not used	Not explained	521	3	1	1
25	55	1203	0:08:14	Volcanoes	Virunga	Present	Present	Gorillas only	AR	Not used	Not explained	23730	124	8	24
26	146	107	0:05:01	Mgahinga	Virunga	Present	Present	Others	0m	Not used	Not explained	10238	122	0	19
27	3292	350	0:01:55	Virunga	Virunga	Present	Present	Others	>7m	Used	Not explained	1276	28	1	7
28	10512	535	0:11:04	Bwindi	Bwindi	Present	Present	Gorillas only	AR	Not used	Not explained	17142	51	5	34
29	105	1959	0:07:44	Volcanoes	Virunga	Present	Present	Gorillas only	0m	Not used	Not explained	1246	NA	NA	1
30	1301	565	0:02:47	Volcanoes	Virunga	Present	Present	Humans and Gorillas	0m	Not used	Not explained	3090	53	4	10
31	28	1557	0:09:15	Virunga	Virunga	Present	Present	Others	AR	Used	Not explained	3734	60	2	24
32	2184	2361	0:14:14	Virunga	Virunga	Present	Present	Gorillas only	<7m	Not used	Not explained	4132	17	0	2
33	14	410	0:05:39	Bwindi	Bwindi	Present	Present	Others	AR	Not used	Not explained	549	10	0	1
34	0	155	0:07:49	Bwindi	Bwindi	Present	Absent	Others	<7m	Not used	Not explained	56	0	0	0
35	183	2188	0:04:34	Bwindi	Bwindi	Present	Present	Humans and Gorillas	0m	Not used	Not explained	32718	223	6	26
36	309	272	0:05:01	Bwindi	Bwindi	Present	Present	Gorillas only	0m	Not used	Explained	455	14	0	5
37	21	158	0:01:28	Volcanoes	Virunga	Present	Present	Gorillas only	NA	NA	Not explained	413	5	0	0
38	10	986	0:11:44	Bwindi	Bwindi	Present	Present	Others	<7m	Not used	Not explained	1025	4	0	2
39	0	244	0:01:58	Bwindi	Bwindi	Present	Present	Humans and Gorillas	0m	Not used	Not explained	128	0	0	0
40	2717	172	0:07:22	Volcanoes	Virunga	Present	Present	Humans and Gorillas	AR	Not used	Not explained	299	7	0	2
41	152	951	0:01:43	Volcanoes	Virunga	Absent	Absent	Humans and Gorillas	AR	Not used	Not explained	32003	126	11	15
42	14829	132	0:00:57	Volcanoes	Virunga	Present	Present	Gorillas only	NA	NA	Not explained	110	13	0	0
43	29	613	0:01:38	Volcanoes	Virunga	Present	Present	Gorillas only	NA	NA	Not explained	1038	9	0	0
44	182	351	0:01:00	Volcanoes	Virunga	Present	Present	Gorillas only	<7m	Not used	Not explained	70	1	0	0
45	5	1096	0:04:41	Bwindi	Bwindi	Present	Present	Others	>7m	Not used	Not explained	962	4	0	0
46	173	563	0:03:27	Bwindi	Bwindi	Present	Present	Gorillas only	>7m	Not used	Not explained	304	4	1	1
47	1	946	0:11:12	Bwindi	Bwindi	Present	Present	Others	>7m	Not used	Not explained	1506	13	0	3
48	1170	1578	0:16:47	Volcanoes	Virunga	Present	Present	Gorillas only	0m	Not used	Not explained	1742	16	0	1
49	0	253	0:01:17	Bwindi	Bwindi	Present	Present	Humans and Gorillas	AR	Not used	Not explained	100	0	0	0
50	16	258	0:01:43	Mgahinga	Virunga	Present	Present	Gorillas only	0m	Not used	Not explained	285	3	0	2
51	19	268	0:03:19	Bwindi	Bwindi	Present	Absent	Gorillas only	0m	Not used	Not explained	216	4	0	1
52	2199	1963	0:05:37	Volcanoes	Virunga	Present	Present	Gorillas only	<7m	Not used	Not explained	7836	29	1	4
53	2	840	0:03:43	Bwindi	Bwindi	Present	Present	Gorillas only	<7m	Not used	Not explained	2622	18	0	3
54	0	89	0:00:57	Bwindi	Bwindi	Present	Present	Gorillas only	<7m	Not used	Not explained	31	2	0	0
55	53	1092	0:10:28	Volcanoes	Virunga	Present	Present	Gorillas only	AR	Not used	Not explained	9314	67	3	11
56	1	360	0:10:11	Bwindi	Bwindi	Present	Present	Others	0m	Not used	Not explained	202	4	0	0
57	4	3802	0:01:59	Volcanoes	Virunga	Present	Present	Gorillas only	>7m	Not used	Not explained	3709	4	0	0
58	33	420	0:18:01	Virunga	Virunga	Present	Present	Gorillas only	AR	Used	Not explained	720	4	0	0
59	5	1203	0:49:26	Volcanoes	Virunga	Present	Present	Gorillas only	AR	Not used	Not explained	1119	7	0	0
60	507	766	0:04:07	Bwindi	Bwindi	Present	Present	Gorillas only	<7m	Not used	Not explained	352	2	0	0
61	30	692	0:04:38	Volcanoes	Virunga	Present	Present	Humans and Gorillas	AR	Not used	Not explained	15363	61	3	9
62	2568	1281	0:26:38	Bwindi	Bwindi	Present	Present	Humans and Gorillas	0m	Not used	Explained	6135	35	9	0
63	55	2554	0:08:36	Volcanoes	Virunga	Present	Absent	Gorillas only	NA	Not used	Not explained	6492	14	2	0
64	47984	1155	0:05:39	Volcanoes	Virunga	Present	Present	Gorillas only	<7m	Not used	Not explained	144946	130	37	7
65	20	178	0:07:12	Volcanoes	Virunga	Present	Present	Gorillas only	<7m	Not used	Not explained	66	2	0	0
66	25	1961	0:05:18	Bwindi	Bwindi	Present	Present	Others	<7m	Not used	Not explained	9476	64	0	0
67	15	1265	0:03:16	Volcanoes	Virunga	Present	Present	Others	AR	Not used	Not explained	1507	8	0	0
68	2207	2974	0:04:35	Volcanoes	Virunga	Present	Present	Gorillas only	AR	Not used	Not explained	19629	66	2	10
69	948	585	0:24:06	Volcanoes	Virunga	Present	Present	Gorillas only	AR	Not used	Not explained	2075	16	1	12
70	19	1918	0:11:32	Volcanoes	Virunga	Present	Present	Gorillas only	AR	Not used	Not explained	7442	37	4	8
71	53	1092	0:07:29	Volcanoes	Virunga	Present	Present	Others	AR	Not used	Not explained	1900	19	0	3
72	3	84	0:01:51	Bwindi	Bwindi	Present	Present	Gorillas only	<7m	Not used	Not explained	68	2	0	0
73	35	229	0:06:43	Volcanoes	Virunga	Present	Present	Gorillas only	AR	Not used	Not explained	122	2	0	0
74	306	1733	0:17:43	Bwindi	Bwindi	Absent	Absent	Others	<7m	Not used	Not explained	1481	2	2	0
75	20	2908	0:08:14	Volcanoes	Virunga	Present	Present	Gorillas only	>7m	Not used	Explained	5698	16	2	1
76	5	1853	0:07:55	Volcanoes	Virunga	Present	Present	Others	<7m	Not used	Not explained	4185	13	1	10
77	4	1052	0:04:22	Volcanoes	Virunga	Present	Present	Gorillas only	0m	Not used	Not explained	744	7	0	0
78	0	307	0:00:27	Bwindi	Bwindi	Present	Absent	Gorillas only	NA	NA	Not explained	50	1	0	0
79	32	3187	0:09:49	Bwindi	Bwindi	Present	Present	Humans and Gorillas	AR	Not used	Not explained	8509	18	1	5
80	3700	551	0:11:42	Volcanoes	Virunga	Present	Present	Others	AR	Not used	Not explained	174	9	0	0
81	6	497	0:05:01	Bwindi	Bwindi	Present	Present	Others	>7m	Not used	Not explained	148	0	0	0
82	2208	2936	0:04:35	Volcanoes	Virunga	Present	Present	Gorillas only	AR	Not used	Not explained	12614	53	3	4
83	6	1037	0:04:34	Volcanoes	Virunga	Present	Present	Gorillas only	AR	Not used	Not explained	3242	24	0	12
84	5	3430	0:00:31	Volcanoes	Virunga	Present	Absent	Gorillas only	AR	Not used	Not explained	199947	122	76	37
85	2	388	0:01:14	Volcanoes	Virunga	Present	Present	Humans and Gorillas	0m	Not used	Not explained	143	0	0	0
86	23	2040	0:03:31	Volcanoes	Virunga	Present	Present	Humans and Gorillas	AR	Not used	Not explained	10981	50	2	7
87	1	175	0:00:35	Virunga	Virunga	Present	Present	Gorillas only	NA	NA	Not explained	11	0	0	0
88	1328	1149	0:02:04	Volcanoes	Virunga	Present	Present	Gorillas only	<7m	Not used	Not explained	1165	13	1	0
89	7693	3107	0:08:38	Bwindi	Bwindi	Present	Present	Gorillas only	<7m	Not used	Not explained	19392	63	0	9
90	32	424	0:01:03	Bwindi	Bwindi	Absent	Absent	Gorillas only	NA	NA	Not explained	440	27	0	1
91	3	107	0:05:01	Volcanoes	Virunga	Absent	Present	Gorillas only	AR	Not used	Not explained	41	4	0	1
92	238	688	0:04:18	Volcanoes	Virunga	Present	Present	Gorillas only	0m	Not used	Not explained	1002	25	0	20
93	2208	2974	0:05:58	Volcanoes	Virunga	Present	Present	Gorillas only	AR	Not used	Not explained	290111	121	4	20
94	2	1078	0:00:38	Bwindi	Bwindi	Absent	Absent	Humans and Gorillas	AR	Not used	Not explained	511	4	0	0
95	30	1364	0:03:13	Volcanoes	Virunga	Absent	Present	Gorillas only	<7m	NA	Not explained	2248	17	0	6
96	107	2653	0:11:42	Volcanoes	Virunga	Present	Present	Gorillas only	AR	Not used	Not explained	2790	6	0	1
97	17	3336	0:00:41	Volcanoes	Virunga	Present	Present	Gorillas only	NA	NA	Not explained	680	1	0	0
98	119	197	0:03:56	Bwindi	Bwindi	Present	Present	Others	0m	Not used	Not explained	371	11	0	0
99	443	1138	0:00:30	Volcanoes	Virunga	Present	Present	Gorillas only	NA	NA	Not explained	485	5	0	4
100	113	450	0:02:46	Volcanoes	Virunga	Absent	Present	Gorillas only	AR	Not used	Not explained	41	3	0	0
101	3399	224	0:02:52	Volcanoes	Virunga	Absent	Present	Gorillas only	>7m	Not used	Not explained	143	2	0	0
102	257	1127	0:03:14	Virunga	Virunga	Present	Present	Gorillas only	AR	Used	Not explained	1270	5	0	0
103	NA	171	0:02:11	Virunga	Virunga	Present	Present	Gorillas only	<7m	Not used	Not explained	77	1	0	0
104	NA	1303	0:05:28	Bwindi	Bwindi	Present	Present	Gorillas only	NA	Not used	Not explained	8389	25	5	8
105	85	791	0:11:14	Bwindi	Bwindi	Present	Present	Gorillas only	NA	Not used	Not explained	451	2	0	1
106	NA	667	0:02:46	Bwindi	Bwindi	Present	Present	Humans and Gorillas	0m	Not used	Not explained	254	1	0	0
107	758	457	0:00:58	Bwindi	Bwindi	Present	Present	Gorillas only	<7m	Not used	Not explained	400	4	0	0
108	94	1154	0:03:00	Volcanoes	Virunga	Present	Present	Others	>7m	Not used	Not explained	506	3	0	0
109	1222	595	0:09:21	Volcanoes	Virunga	Present	Present	Gorillas only	>7m	Not used	NA	527	7	0	3
110	968	3034	0:01:56	Bwindi	Bwindi	Present	Present	Gorillas only	>7m	Not used	Not explained	3958	6	2	1
111	9	3349	0:10:00	Bwindi	Bwindi	Present	Present	Gorillas only	0m	Not used	Not explained	444	2	0	0
112	NA	488	0:02:38	Bwindi	Bwindi	Absent	Present	Gorillas only	0m	NA	Not explained	107	1	0	0
113	448	1621	0:02:28	Bwindi	Bwindi	Present	Present	Gorillas only	>7m	Not used	Not explained	563	3	0	0
114	2199	2696	0:04:22	Bwindi	Bwindi	Present	Present	Gorillas only	<7m	Not used	Not explained	5903	21	1	0
115	52	2649	0:06:52	Volcanoes	Virunga	Present	Absent	Humans and Gorillas	0m	Not used	Not explained	8161	35	5	5
116	143	103	0:05:20	Volcanoes	Virunga	Present	Present	Gorillas only	0m	Not used	Not explained	130	2	0	0
117	0	709	0:03:04	Volcanoes	Virunga	Absent	Present	Gorillas only	0m	Not used	Not explained	80	2	0	0
118	0	3326	0:03:00	Volcanoes	Virunga	Present	Present	Others	AR	Not used	Not explained	399	0	0	0
119	17	1379	0:02:37	Volcanoes	Virunga	Present	Present	Gorillas only	NA	NA	Not explained	201	6	0	9
120	255	200	0:04:08	Bwindi	Bwindi	Present	Present	Gorillas only	<7m	Not used	NA	249	1	0	1
121	319	80	0:02:05	Volcanoes	Virunga	Present	Present	Others	>7m	Not used	Not explained	54	0	0	1
122	4	31	0:01:02	Volcanoes	Virunga	Present	Present	Gorillas only	NA	NA	Not explained	85	3	0	0
123	49	75	0:02:54	Bwindi	Bwindi	Present	Present	Gorillas only	NA	NA	Not explained	24	2	0	1
124	24	1873	0:02:13	Bwindi	Bwindi	Present	Absent	Gorillas only	NA	NA	Not explained	1029	8	0	0
125	0	330	0:01:08	Bwindi	Bwindi	Absent	Absent	Gorillas only	NA	NA	Not explained	43	0	0	0
126	6	1225	0:04:03	Volcanoes	Virunga	Present	Present	Gorillas only	0m	Not used	Not explained	168	1	0	0
127	8078	2767	0:05:36	Bwindi	Bwindi	Present	Absent	Gorillas only	>7m	Not used	Not explained	848	5	0	0
128	1	678	0:08:31	Bwindi	Bwindi	Present	Present	Gorillas only	>7m	Not used	Not explained	664	9	0	1
129	4	2070	0:34:42	Volcanoes	Virunga	Present	Present	Others	AR	Not used	Not explained	841	5	2	0
130	4867	382	0:02:22	Bwindi	Bwindi	Present	Present	Others	AR	Not used	Not explained	2637	21	0	2
131	67	2142	0:02:23	Bwindi	Bwindi	Present	Absent	Humans and Gorillas	AR	Not used	NA	1493	1	0	0
132	8	1111	0:12:42	Volcanoes	Virunga	Present	Present	Gorillas only	AR	Not used	Not explained	1437	9	0	3
133	1038	2235	0:13:24	Volcanoes	Virunga	Present	Present	Gorillas only	NA	NA	Not explained	5130	45	2	3
134	286	1161	0:02:25	Virunga	Virunga	Present	Present	Gorillas only	NA	NA	Not explained	8774	32	1	1
135	3055	1375	0:08:27	Bwindi	Bwindi	Present	Absent	Gorillas only	<7m	Not used	NA	9740	56	2	10
136	104	4371	0:02:03	Volcanoes	Virunga	Present	Absent	Humans and Gorillas	0m	NA	Not explained	261852	222	126	99
137	43	406	0:01:21	Volcanoes	Virunga	Absent	Present	Gorillas only	<7m	Not used	Not explained	66	0	0	0
138	8	596	0:02:52	Volcanoes	Virunga	Present	Present	Gorillas only	AR	Not used	Not explained	2012	31	0	5
139	8	80	0:12:53	Volcanoes	Virunga	Absent	Present	Humans and Gorillas	<7m	Not used	Not explained	111	3	0	1
140	55	2683	0:10:00	Volcanoes	Virunga	Present	Present	Others	>7m	NA	NA	2783	3	1	0
141	4	78	0:01:05	Bwindi	Bwindi	Absent	Present	Others	NA	NA	Not explained	6	0	0	0
142	161	1894	0:04:14	Bwindi	Bwindi	Present	Absent	Gorillas only	<7m	Not used	Not explained	5476	31	1	6
143	712	3617	0:01:09	Bwindi	Bwindi	Absent	Present	Gorillas only	NA	NA	Not explained	5634	6	0	2
144	118	636	0:05:12	Volcanoes	Virunga	Present	Present	Gorillas only	AR	Not used	NA	14225	66	11	8
145	9	737	0:13:14	Virunga	Virunga	Present	Present	Gorillas only	NA	Used	Not explained	763	7	1	2
146	11	563	0:13:56	Bwindi	Bwindi	Present	Present	Gorillas only	0m	Not used	Not explained	1689	9	0	3
147	110	1265	0:02:40	Bwindi	Bwindi	Absent	Absent	Gorillas only	AR	Not used	Not explained	110	1	0	0
148	NA	991	0:09:25	Volcanoes	Virunga	Present	Present	Gorillas only	<7m	Not used	Not explained	200	1	0	0
149	3	744	0:02:03	Volcanoes	Virunga	Present	Present	Gorillas only	NA	NA	Not explained	142	3	0	0
150	NA	579	0:02:52	Bwindi	Bwindi	Absent	Present	Gorillas only	>7m	Not used	Not explained	1147	2	0	0
151	205	3134	0:10:02	Volcanoes	Virunga	Present	Present	Gorillas only	0m	Not used	NA	16501	16	8	3
152	17	1611	0:00:35	Mgahinga	Virunga	Absent	Absent	Humans and Gorillas	0m	Not used	Not explained	17050	94	2	13
153	272	1184	0:06:12	Bwindi	Bwindi	Present	Present	Humans and Gorillas	0m	Not used	Not explained	93009	442	37	54
154	690241	433	0:01:37	Bwindi	Bwindi	Present	Present	Gorillas only	>7m	Not used	Not explained	6454	173	2	29
155	43	2369	0:00:44	Volcanoes	Virunga	Present	Absent	Humans and Gorillas	0m	Not used	Not explained	42193	211	11	26
156	1170	454	0:10:00	Bwindi	Bwindi	Present	Present	Gorillas only	NA	Not used	Not explained	740	6	0	2
157	2100	106	0:11:51	Volcanoes	Virunga	Present	Present	Gorillas only	<7m	Not used	Not explained	99	12	0	8
158	45	602	0:19:33	Bwindi	Bwindi	Present	Present	Others	>7m	Not used	Not explained	2044	18	0	4
159	52	1264	0:00:23	Bwindi	Bwindi	Absent	Absent	Gorillas only	NA	NA	Not explained	22	0	0	0
160	NA	579	0:01:26	Bwindi	Bwindi	Absent	Present	Others	>7m	Not used	Not explained	721	0	0	0
161	NA	271	0:05:49	Bwindi	Bwindi	Present	Present	Gorillas only	0m	Not used	Not explained	757	NA	NA	2
162	133	603	0:03:46	Bwindi	Bwindi	Present	Present	Gorillas only	AR	Not used	Not explained	1274	16	0	5
163	38	2456	0:02:20	Volcanoes	Virunga	Present	Present	Gorillas only	NA	NA	Not explained	6817	51	1	9
164	1137	1616	0:04:56	Bwindi	Bwindi	Present	Absent	Gorillas only	AR	Not used	NA	15735	78	4	9
165	1038	2736	0:12:45	Volcanoes	Virunga	Present	Present	Gorillas only	AR	NA	Not explained	329610	1300	169	254
166	217377	92	0:32:47	Bwindi	Bwindi	Present	Present	Gorillas only	0m	Not used	Not explained	8296	379	1	124
167	289819	846	0:09:53	Bwindi	Bwindi	Present	Absent	Gorillas only	>7m	Not used	Not explained	1460	6	2	0
168	5	1118	0:06:42	Virunga	Virunga	Present	Present	Others	>7m	Used	Not explained	3973	38	1	9
169	2299849	1613	0:04:44	Bwindi	Bwindi	Present	Present	Humans and Gorillas	>7m	Not used	Not explained	152842	1600	46	1007
170	1567	77	0:07:04	Volcanoes	Virunga	Present	Present	Gorillas only	>7m	Not used	Not explained	12	2	0	0
171	677	2729	0:01:43	Bwindi	Bwindi	Absent	Present	Gorillas only	NA	NA	Not explained	40299	172	19	1
172	105	960	0:42:32	Bwindi	Bwindi	Present	Present	Gorillas only	0m	Not used	Not explained	13255	60	14	2
173	20668	2454	0:07:10	Volcanoes	Virunga	Present	Present	Gorillas only	NA	NA	Not explained	83483	403	17	34
174	12	1835	0:10:51	Bwindi	Bwindi	Present	Present	Gorillas only	AR	Not used	Not explained	3538	25	1	4
175	4256178	360	0:03:45	Bwindi	Bwindi	Present	Present	Humans and Gorillas	AR	Not used	Not explained	375127	2800	158	325
176	15777	319	0:15:50	Volcanoes	Virunga	Present	Absent	Others	AR	Not used	Not explained	569154	6400	250	562
177	559027	90	0:07:02	Bwindi	Bwindi	Present	Present	Gorillas only	NA	NA	Not explained	3551	93	7	15
178	1366	1272	0:01:00	Volcanoes	Virunga	Absent	Present	Gorillas only	NA	NA	NA	4414	58	1	3
179	11053461	1043	0:03:15	Virunga	Virunga	Present	Present	Gorillas only	<7m	Used	Explained	78828	1000	30	104
180	32095199	237	0:05:46	Volcanoes	Virunga	Present	Present	Others	0m	Not used	Not explained	544044	10000	120	445
181	NA	463	0:09:58	Volcanoes	Virunga	Present	Present	Gorillas only	AR	Not used	Not explained	675	14	3	3
182	126	2600	0:00:51	Bwindi	Bwindi	Absent	Absent	Humans and Gorillas	0m	Not used	Not explained	143654	892	16	96
183	133	591	0:02:11	Bwindi	Bwindi	Present	Present	Gorillas only	AR	Not used	NA	436	5	0	0
184	3925	138	0:01:34	Volcanoes	Virunga	Absent	Absent	Others	>7m	Not used	NA	420	8	0	0
185	42	3772	0:07:12	Bwindi	Bwindi	Present	Present	Gorillas only	>7m	Not used	NA	39139	27	6	4
186	1366	203	0:00:46	Volcanoes	Virunga	Present	Present	Gorillas only	NA	NA	NA	11805	49	0	4
187	231	872	0:03:58	Bwindi	Bwindi	Present	Present	Others	AR	Not used	Not explained	428	4	1	2
188	0	305	0:04:48	Volcanoes	Virunga	Present	Present	Others	>7m	Not used	NA	58	0	1	0
189	32173	1489	0:22:08	Volcanoes	Virunga	Present	Present	Gorillas only	<7m	Not used	Not explained	102151	668	39	104
190	13805	1178	0:33:00	Virunga	Virunga	Present	Present	Others	<7m	Used	Not explained	5828	34	2	22
191	5619	3051	0:03:32	Volcanoes	Virunga	Present	Present	Gorillas only	>7m	NA	NA	7076848	2600	1315	320
192	152	953	0:05:01	Volcanoes	Virunga	Present	Present	Humans and Gorillas	0m	Not used	Not explained	49318	194	30	81
193	1166	4469	0:03:07	Bwindi	Bwindi	Present	Present	Gorillas only	NA	NA	Not explained	42706	42	4	9
194	1594	46	0:06:06	Volcanoes	Virunga	Present	Present	Humans and Gorillas	<7m	Not used	Not explained	38177	95	14	32
195	321594	65	0:09:59	Volcanoes	Virunga	Present	Present	Humans and Gorillas	0m	Not used	Not explained	20199	701	11	140
196	2148	2943	0:24:27	Bwindi	Bwindi	Present	Present	Gorillas only	AR	Not used	Not explained	18672	86	2	20
197	2472	3767	0:06:07	Bwindi	Bwindi	Present	Present	Gorillas only	NA	NA	Not explained	12451	24	1	4
198	215	2288	0:17:19	Bwindi	Bwindi	Present	Present	Others	<7m	Not used	Not explained	11900	49	3	8
199	2166	2336	0:00:23	Volcanoes	Virunga	Present	Absent	Gorillas only	NA	NA	Not explained	11035	41	4	3
200	307	1733	0:17:34	Bwindi	Bwindi	Absent	Absent	Gorillas only	<7m	Not used	Not explained	9446	17	12	2
201	10	3510	0:00:44	Bwindi	Bwindi	Present	Present	Gorillas only	>7m	Not used	Not explained	7296	2	1	0
202	8	1060	0:00:56	Bwindi	Bwindi	Present	Absent	Humans and Gorillas	<7m	Not used	Not explained	6612	22	3	2
203	790893	399	0:01:25	Virunga	Virunga	Absent	Absent	Gorillas only	<7m	Used	Not explained	5851	25	2	NA
204	217	1358	0:08:47	Bwindi	Bwindi	Present	Present	Gorillas only	AR	Not used	Not explained	5970	61	0	6
205	227	2471	0:02:59	Bwindi	Bwindi	Present	Present	Gorillas only	0m	Not used	Not explained	5437	19	0	1
206	55	3648	0:05:53	Volcanoes	Virunga	Present	Present	Gorillas only	<7m	Not used	Not explained	4486	10	0	0
207	15	2734	0:04:56	Bwindi	Bwindi	Present	Present	Gorillas only	>7m	Not used	Not explained	3452	17	0	3
208	331	4018	0:09:48	Volcanoes	Virunga	Present	Present	Gorillas only	>7m	Not used	Not explained	3208	11	0	2
209	85	1335	0:02:42	Bwindi	Bwindi	Absent	Present	Gorillas only	0m	NA	NA	2738	6	1	0
210	17976	2230	0:04:08	Volcanoes	Virunga	Present	Present	Gorillas only	AR	Not used	Not explained	2473	23	0	5
211	473	3325	0:03:00	Bwindi	Bwindi	Present	Present	Gorillas only	>7m	Not used	Not explained	2295	3	0	0
212	4	4101	0:01:38	Bwindi	Bwindi	Absent	Present	Gorillas only	NA	NA	NA	2199	2	0	0
213	17	2186	0:03:26	Bwindi	Bwindi	Present	Present	Gorillas only	>7m	Not used	Not explained	2152	15	1	3
214	39598	2866	0:19:48	Mgahinga	Virunga	Present	Present	Gorillas only	<7m	Not used	NA	2002	6	0	4
215	24	3085	0:08:24	Bwindi	Bwindi	Present	Present	Gorillas only	>7m	Not used	Not explained	1942	8	0	6
216	331	4017	0:09:22	Volcanoes	Virunga	Present	Absent	Gorillas only	>7m	NA	Not explained	1879	3	0	1
217	91	925	0:02:19	Volcanoes	Virunga	Present	Present	Gorillas only	<7m	NA	Not explained	2053	5	0	1
218	71	2207	0:01:50	Volcanoes	Virunga	Present	Present	Gorillas only	AR	Not used	Not explained	1885	12	0	1
219	22096	71	0:24:48	Volcanoes	Virunga	Present	Present	Others	AR	Not used	Not explained	1887	163	2	60
220	120	2163	0:04:44	Bwindi	Bwindi	Present	Present	Gorillas only	NA	Not used	Not explained	1798	8	0	0
221	20	2633	0:03:08	Bwindi	Bwindi	Present	Present	Gorillas only	<7m	Not used	Not explained	1688	2	0	1
222	24	3380	0:05:26	Volcanoes	Virunga	Present	Present	Gorillas only	>7m	Not used	Not explained	1906	6	0	0
223	892	2670	0:05:51	Bwindi	Bwindi	Present	Present	Gorillas only	0m	Not used	NA	1494	7	0	NA
224	295	3045	0:04:20	Bwindi	Bwindi	Present	Present	Humans and Gorillas	0m	Not used	Not explained	1490	8	0	3
225	7	1070	0:04:22	Bwindi	Bwindi	Absent	Present	Gorillas only	<7m	Not used	Not explained	1377	5	0	0
226	1138	2672	0:02:42	Bwindi	Bwindi	Absent	Present	Gorillas only	NA	Not used	Not explained	1302	3	0	0
227	1	800	0:05:03	Bwindi	Bwindi	Present	Present	Humans and Gorillas	AR	Not used	Not explained	1280	6	1	3
228	59	1906	0:00:14	Mgahinga	Virunga	Absent	Present	Humans and Gorillas	0m	Not used	Not explained	1249	6	0	1
229	20668	262	0:07:28	Bwindi	Bwindi	Present	Present	Gorillas only	0m	Not used	Explained	1145	87	1	29
230	407	2383	0:01:40	Bwindi	Bwindi	Present	Present	Others	>7m	Not used	Not explained	1052	0	0	0
231	100	453	0:02:00	Bwindi	Bwindi	Present	Present	Gorillas only	NA	NA	Not explained	1023	1	0	0
232	31	3167	0:09:47	Volcanoes	Virunga	Present	Present	Gorillas only	<7m	Not used	Not explained	897	3	0	NA
233	443	1192	0:05:33	Virunga	Virunga	Absent	Present	Others	<7m	Not used	Not explained	903	10	0	2
234	73	2877	0:01:34	Bwindi	Bwindi	Present	Present	Others	NA	Not used	Not explained	864	2	0	0
235	1	3543	0:00:55	Volcanoes	Virunga	Present	Absent	Humans and Gorillas	<7m	Not used	Not explained	849	2	0	1
236	105	967	0:18:32	Bwindi	Bwindi	Present	Present	Gorillas only	0m	Not used	Not explained	852	6	0	0
237	25	856	0:04:13	Bwindi	Bwindi	Present	Present	Gorillas only	NA	NA	Not explained	803	4	0	1
238	92	710	0:03:36	Mgahinga	Virunga	Present	Absent	Gorillas only	NA	NA	NA	824	2	0	0
239	331	4017	0:09:11	Volcanoes	Virunga	Present	Absent	Gorillas only	>7m	Not used	Not explained	755	5	1	0
240	41	2262	0:01:47	Bwindi	Bwindi	Absent	Present	Gorillas only	NA	NA	Explained	748	3	0	2
241	6	2164	0:06:33	Bwindi	Bwindi	Present	Present	Gorillas only	>7m	Not used	NA	741	2	0	0
242	1520	831	0:03:11	Mgahinga	Virunga	Present	Absent	Gorillas only	>7m	Not used	NA	861	5	0	0
243	1079	3100	0:01:26	Volcanoes	Virunga	Present	Present	Gorillas only	NA	NA	Not explained	705	1	0	0
244	1	575	0:03:46	Bwindi	Bwindi	Present	Present	Gorillas only	NA	NA	Not explained	741	8	1	0
245	3	1142	0:03:19	Bwindi	Bwindi	Present	Present	Gorillas only	<7m	NA	Not explained	642	2	0	0
246	221	4045	0:09:49	Bwindi	Bwindi	Present	Present	Gorillas only	>7m	NA	Not explained	637	5	0	1
247	3	1161	0:05:42	Bwindi	Bwindi	Present	Present	Gorillas only	NA	NA	Not explained	620	10	0	4
248	1033	2243	0:09:43	Bwindi	Bwindi	Present	Present	Gorillas only	>7m	Not used	NA	613	2	0	1
249	833	181	0:03:53	Bwindi	Bwindi	Absent	Present	Others	>7m	Not used	NA	616	9	1	0
250	9	642	0:00:59	Bwindi	Bwindi	Absent	Present	Gorillas only	NA	NA	NA	579	4	0	0
251	45	1057	0:02:44	Bwindi	Bwindi	Present	Present	Others	NA	NA	Not explained	570	3	0	1
252	502	339	0:52:22	Bwindi	Bwindi	Present	Present	Gorillas only	>7m	Not used	NA	589	3	0	0
253	193	2623	0:07:14	Bwindi	Bwindi	Present	Absent	Gorillas only	NA	Not used	Not explained	540	5	0	0
254	43	1644	0:02:11	Volcanoes	Virunga	Present	Absent	Gorillas only	AR	Not used	Not explained	702	2	0	0
255	1	1040	0:00:58	Bwindi	Bwindi	Present	Absent	Gorillas only	NA	NA	Not explained	532	0	0	0
256	28	2096	0:02:25	Bwindi	Bwindi	Present	Absent	Humans and Gorillas	>7m	Not used	Not explained	483	6	0	0
257	NA	1237	0:03:21	Bwindi	Bwindi	Present	Absent	Others	NA	NA	Not explained	460	1	0	0
258	331	4018	0:06:12	Volcanoes	Virunga	Present	Present	Gorillas only	NA	Not used	Not explained	449	4	0	0
259	NA	298	0:14:37	Bwindi	Bwindi	Absent	Absent	Gorillas only	>7m	Not used	Not explained	370	12	2	2
260	336	79	0:12:05	Bwindi	Bwindi	Present	Present	Gorillas only	0m	Not used	NA	358	21	0	24
261	7	142	0:21:36	Bwindi	Bwindi	Present	Present	Gorillas only	AR	Not used	Not explained	252	1	1	0
262	2058	89	0:13:09	Bwindi	Bwindi	Present	Present	Gorillas only	AR	Not used	Not explained	252	9	0	2
263	26	35	0:01:53	Volcanoes	Virunga	Present	Present	Others	NA	NA	Not explained	242	4	0	1
264	2303	41	0:10:24	Bwindi	Bwindi	Present	Present	Gorillas only	0m	Not used	Not explained	237	18	0	5
265	307	1733	0:07:37	Bwindi	Bwindi	Present	Absent	Gorillas only	<7m	Not used	Not explained	180	0	0	0
266	76	881	0:04:46	Bwindi	Bwindi	Present	Present	Gorillas only	NA	Not used	Not explained	149	0	0	0
267	1	360	0:03:37	Bwindi	Bwindi	Present	Present	Gorillas only	0m	Not used	Not explained	156	2	0	0
268	210	373	0:02:05	Virunga	Virunga	Present	Present	Gorillas only	NA	NA	Not explained	136	4	0	0
269	17	296	0:08:58	Bwindi	Bwindi	Present	Present	Gorillas only	>7m	Not used	Not explained	120	3	0	0
270	70	174	0:09:17	Bwindi	Bwindi	Present	Present	Gorillas only	NA	NA	Not explained	111	4	0	0
271	265	144	0:00:29	Bwindi	Bwindi	Present	Present	Gorillas only	NA	Not used	Not explained	110	1	0	1
272	8	123	0:15:11	Bwindi	Bwindi	Present	Present	Gorillas only	NA	NA	Not explained	64	2	0	0
273	52	510	0:01:22	Bwindi	Bwindi	Present	Absent	Gorillas only	NA	NA	Not explained	68	3	0	0
274	16	35	0:05:36	Bwindi	Bwindi	Present	Present	Gorillas only	<7m	Not used	Not explained	60	2	0	2
275	3	27	0:04:33	Bwindi	Bwindi	Present	Present	Gorillas only	<7m	Not used	Not explained	67	2	0	0
276	NA	626	0:01:01	Virunga	Virunga	Absent	Present	Gorillas only	NA	NA	Not explained	58	1	0	0
277	6	123	0:32:43	Bwindi	Bwindi	Present	Present	Humans and Gorillas	<7m	Not used	NA	50	1	0	0
278	7	1603	0:48:17	Volcanoes	Virunga	Present	Absent	Others	<7m	Not used	Not explained	48	2	0	0
279	1216	31	0:20:00	Mgahinga	Virunga	Absent	Present	Humans and Gorillas	AR	Not used	Not explained	81	1	0	1
280	0	33	0:01:00	Volcanoes	Virunga	Present	Absent	Gorillas only	<7m	NA	Not explained	16	0	0	0
281	1	21	0:00:26	Bwindi	Bwindi	Absent	Absent	Gorillas only	NA	NA	Not explained	7	1	0	0
282	1	21	0:04:25	Volcanoes	Virunga	Present	Present	Gorillas only	AR	NA	Not explained	22	2	0	0

## Sheet: 206videos
Video ID	Subscribers	Days after upload	Length of video (Seconds)	Park	Population	SB	Inf	Thumnail	Minimum Distance	The use of mask	Disease Risk	Views	Likes	Dislikes	Comments
1	10580	1716	0:02:24	Volcanoes	Virunga	Present	Absent	Humans and Gorillas	0m	Not used	Not explained	8160553	17000	2000	3932
3	2467	2671	0:04:09	Bwindi	Bwindi	Present	Present	Humans and Gorillas	0m	Not used	Not explained	1265762	5800	77	352
4	524	765	0:04:12	Bwindi	Bwindi	Present	Present	Others	<7m	Not used	Not explained	24326	131	10	35
5	33	1694	0:03:31	Volcanoes	Virunga	Present	Absent	Humans and Gorillas	AR	Not used	Not explained	39475	151	9	22
7	2055	486	0:12:22	Bwindi	Bwindi	Present	Present	Gorillas only	>7m	Not used	Not explained	2436	39	1	10
8	1	645	0:07:00	Volcanoes	Virunga	Present	Present	Gorillas only	AR	Not used	Not explained	898	6	1	0
9	1269983	214	0:04:05	Volcanoes	Virunga	Present	Present	Humans and Gorillas	0m	Not used	Not explained	17777	699	7	66
10	187352	776	0:16:10	Volcanoes	Virunga	Present	Present	Humans and Gorillas	AR	Not used	Not explained	8530	168	3	24
11	290	2994	0:04:49	Bwindi	Bwindi	Present	Present	Humans and Gorillas	0m	Not used	Not explained	206278	855	86	178
12	4321624	559	0:01:32	Volcanoes	Virunga	Present	Present	Humans and Gorillas	AR	Not used	Not explained	8530	126	4	30
13	79	601	0:12:12	Bwindi	Bwindi	Present	Present	Gorillas only	0m	Not used	Not explained	28836	147	12	24
14	498	1189	0:08:46	Volcanoes	Virunga	Present	Present	Gorillas only	<7m	Not used	Not explained	10292	80	5	6
15	10791	509	0:06:10	Bwindi	Bwindi	Present	Present	Gorillas only	>7m	Not used	Not explained	1606	30	2	9
16	58	539	0:09:26	Bwindi	Bwindi	Present	Absent	Others	<7m	Not used	Not explained	1794	14	3	3
17	4402	224	0:07:37	Bwindi	Bwindi	Present	Absent	Humans and Gorillas	0m	Not used	Not explained	1878	29	3	13
18	383	772	0:15:09	Bwindi	Bwindi	Present	Present	Others	>7m	Not used	Not explained	19200	86	7	NA
19	34191	138	0:01:00	Volcanoes	Virunga	Present	Present	Gorillas only	AR	Not used	Not explained	122422	23	0	1
20	46	1898	0:00:26	Volcanoes	Virunga	Present	Absent	Humans and Gorillas	0m	Not used	Not explained	29759	123	2	17
22	7	2392	0:03:00	Bwindi	Bwindi	Present	Present	Others	<7m	Not used	Not explained	49432	34	6	1
24	3	277	0:12:39	Bwindi	Bwindi	Present	Present	Gorillas only	AR	Not used	Not explained	521	3	1	1
25	55	1203	0:08:14	Volcanoes	Virunga	Present	Present	Gorillas only	AR	Not used	Not explained	23730	124	8	24
26	146	107	0:05:01	Mgahinga	Virunga	Present	Present	Others	0m	Not used	Not explained	10238	122	0	19
27	3292	350	0:01:55	Virunga	Virunga	Present	Present	Others	>7m	Used	Not explained	1276	28	1	7
28	10512	535	0:11:04	Bwindi	Bwindi	Present	Present	Gorillas only	AR	Not used	Not explained	17142	51	5	34
30	1301	565	0:02:47	Volcanoes	Virunga	Present	Present	Humans and Gorillas	0m	Not used	Not explained	3090	53	0	10
31	28	1557	0:09:15	Virunga	Virunga	Present	Present	Others	AR	Used	Not explained	3734	60	2	24
32	2184	2361	0:14:14	Virunga	Virunga	Present	Present	Gorillas only	<7m	Not used	Not explained	4132	17	0	2
33	14	410	0:05:39	Bwindi	Bwindi	Present	Present	Others	AR	Not used	Not explained	549	10	0	1
34	0	155	0:07:49	Bwindi	Bwindi	Present	Absent	Others	<7m	Not used	Not explained	56	0	0	0
35	183	2188	0:04:34	Bwindi	Bwindi	Present	Present	Humans and Gorillas	0m	Not used	Not explained	32718	223	6	26
36	309	272	0:05:01	Bwindi	Bwindi	Present	Present	Gorillas only	0m	Not used	Explained	455	14	0	5
39	0	244	0:01:58	Bwindi	Bwindi	Present	Present	Humans and Gorillas	0m	Not used	Not explained	128	0	0	0
40	2717	172	0:07:22	Volcanoes	Virunga	Present	Present	Humans and Gorillas	AR	Not used	Not explained	299	7	0	2
41	152	951	0:01:43	Volcanoes	Virunga	Absent	Absent	Humans and Gorillas	AR	Not used	Not explained	32003	126	11	15
44	182	351	0:01:00	Volcanoes	Virunga	Present	Present	Gorillas only	<7m	Not used	Not explained	70	1	0	0
45	5	1096	0:04:41	Bwindi	Bwindi	Present	Present	Others	>7m	Not used	Not explained	962	4	0	0
46	173	563	0:03:27	Bwindi	Bwindi	Present	Present	Gorillas only	>7m	Not used	Not explained	304	4	1	1
47	1	946	0:11:12	Bwindi	Bwindi	Present	Present	Others	>7m	Not used	Not explained	1506	13	0	3
48	1170	1578	0:16:47	Volcanoes	Virunga	Present	Present	Gorillas only	0m	Not used	Not explained	1742	16	0	1
49	0	253	0:01:17	Bwindi	Bwindi	Present	Present	Humans and Gorillas	AR	Not used	Not explained	100	0	0	0
50	16	258	0:01:43	Mgahinga	Virunga	Present	Present	Gorillas only	0m	Not used	Not explained	285	3	0	2
51	19	268	0:03:19	Bwindi	Bwindi	Present	Absent	Gorillas only	0m	Not used	Not explained	216	4	0	1
52	2199	1963	0:05:37	Volcanoes	Virunga	Present	Present	Gorillas only	<7m	Not used	Not explained	7836	29	1	4
53	2	840	0:03:43	Bwindi	Bwindi	Present	Present	Gorillas only	<7m	Not used	Not explained	2622	18	0	3
54	0	89	0:00:57	Bwindi	Bwindi	Present	Present	Gorillas only	<7m	Not used	Not explained	31	2	0	0
55	53	1092	0:10:28	Volcanoes	Virunga	Present	Present	Gorillas only	AR	Not used	Not explained	9314	67	3	11
56	1	360	0:10:11	Bwindi	Bwindi	Present	Present	Others	0m	Not used	Not explained	202	4	0	0
57	4	3802	0:01:59	Volcanoes	Virunga	Present	Present	Gorillas only	>7m	Not used	Not explained	3709	4	0	0
58	33	420	0:18:01	Virunga	Virunga	Present	Present	Gorillas only	AR	Used	Not explained	720	4	0	0
59	5	1203	0:49:26	Volcanoes	Virunga	Present	Present	Gorillas only	AR	Not used	Not explained	1119	7	0	0
60	507	766	0:04:07	Bwindi	Bwindi	Present	Present	Gorillas only	<7m	Not used	Not explained	352	2	0	0
61	30	692	0:04:38	Volcanoes	Virunga	Present	Present	Humans and Gorillas	AR	Not used	Not explained	15363	61	3	9
62	2568	1281	0:26:38	Bwindi	Bwindi	Present	Present	Humans and Gorillas	0m	Not used	Explained	6135	35	9	0
64	47984	1155	0:05:39	Volcanoes	Virunga	Present	Present	Gorillas only	<7m	Not used	Not explained	144946	130	37	7
65	20	178	0:07:12	Volcanoes	Virunga	Present	Present	Gorillas only	<7m	Not used	Not explained	66	2	0	0
66	25	1961	0:05:18	Bwindi	Bwindi	Present	Present	Others	<7m	Not used	Not explained	9476	64	0	0
67	15	1265	0:03:16	Volcanoes	Virunga	Present	Present	Others	AR	Not used	Not explained	1507	8	0	0
68	2207	2974	0:04:35	Volcanoes	Virunga	Present	Present	Gorillas only	AR	Not used	Not explained	19629	66	2	10
69	948	585	0:24:06	Volcanoes	Virunga	Present	Present	Gorillas only	AR	Not used	Not explained	2075	16	1	12
70	19	1918	0:11:32	Volcanoes	Virunga	Present	Present	Gorillas only	AR	Not used	Not explained	7442	37	4	8
72	3	84	0:01:51	Bwindi	Bwindi	Present	Present	Gorillas only	<7m	Not used	Not explained	68	2	0	0
73	35	229	0:06:43	Volcanoes	Virunga	Present	Present	Gorillas only	AR	Not used	Not explained	122	2	0	0
74	306	1733	0:17:43	Bwindi	Bwindi	Absent	Absent	Others	<7m	Not used	Not explained	1481	2	2	0
75	20	2908	0:08:14	Volcanoes	Virunga	Present	Present	Gorillas only	>7m	Not used	Explained	5698	16	2	1
76	5	1853	0:07:55	Volcanoes	Virunga	Present	Present	Others	<7m	Not used	Not explained	4185	13	1	10
77	4	1052	0:04:22	Volcanoes	Virunga	Present	Present	Gorillas only	0m	Not used	Not explained	744	7	0	0
79	32	3187	0:09:49	Bwindi	Bwindi	Present	Present	Humans and Gorillas	AR	Not used	Not explained	8509	18	1	5
80	3700	551	0:11:42	Volcanoes	Virunga	Present	Present	Others	AR	Not used	Not explained	174	9	0	0
81	6	497	0:05:01	Bwindi	Bwindi	Present	Present	Others	>7m	Not used	Not explained	148	0	0	0
82	2208	2936	0:04:35	Volcanoes	Virunga	Present	Present	Gorillas only	AR	Not used	Not explained	12614	53	3	4
83	6	1037	0:04:34	Volcanoes	Virunga	Present	Present	Gorillas only	AR	Not used	Not explained	3242	24	0	12
84	5	3430	0:00:31	Volcanoes	Virunga	Present	Absent	Gorillas only	AR	Not used	Not explained	199947	122	76	37
85	2	388	0:01:14	Volcanoes	Virunga	Present	Present	Humans and Gorillas	0m	Not used	Not explained	143	0	0	0
86	23	2040	0:03:31	Volcanoes	Virunga	Present	Present	Humans and Gorillas	AR	Not used	Not explained	10981	50	2	7
88	1328	1149	0:02:04	Volcanoes	Virunga	Present	Present	Gorillas only	<7m	Not used	Not explained	1165	13	1	0
89	7693	3107	0:08:38	Bwindi	Bwindi	Present	Present	Gorillas only	<7m	Not used	Not explained	19392	63	0	9
91	3	107	0:05:01	Volcanoes	Virunga	Absent	Present	Gorillas only	AR	Not used	Not explained	41	4	0	1
92	238	688	0:04:18	Volcanoes	Virunga	Present	Present	Gorillas only	0m	Not used	Not explained	1002	25	0	20
93	2208	2974	0:05:58	Volcanoes	Virunga	Present	Present	Gorillas only	AR	Not used	Not explained	290111	121	4	20
94	2	1078	0:00:38	Bwindi	Bwindi	Absent	Absent	Humans and Gorillas	AR	Not used	Not explained	511	4	0	0
95	30	1364	0:03:13	Volcanoes	Virunga	Absent	Present	Gorillas only	<7m	NA	Not explained	2248	17	0	6
96	107	2653	0:11:42	Volcanoes	Virunga	Present	Present	Gorillas only	AR	Not used	Not explained	2790	6	0	1
98	119	197	0:03:56	Bwindi	Bwindi	Present	Present	Others	0m	Not used	Not explained	371	11	0	0
100	113	450	0:02:46	Volcanoes	Virunga	Absent	Present	Gorillas only	AR	Not used	Not explained	41	3	0	0
101	3399	224	0:02:52	Volcanoes	Virunga	Absent	Present	Gorillas only	>7m	Not used	Not explained	143	2	0	0
102	257	1127	0:03:14	Virunga	Virunga	Present	Present	Gorillas only	AR	Used	Not explained	1270	5	0	0
107	758	457	0:00:58	Bwindi	Bwindi	Present	Present	Gorillas only	<7m	Not used	Not explained	400	4	0	0
108	94	1154	0:03:00	Volcanoes	Virunga	Present	Present	Others	>7m	Not used	Not explained	506	3	0	0
109	1222	595	0:09:21	Volcanoes	Virunga	Present	Present	Gorillas only	>7m	Not used	NA	527	7	0	3
110	968	3034	0:01:56	Bwindi	Bwindi	Present	Present	Gorillas only	>7m	Not used	Not explained	3958	6	2	1
111	9	3349	0:10:00	Bwindi	Bwindi	Present	Present	Gorillas only	0m	Not used	Not explained	444	2	0	0
113	448	1621	0:02:28	Bwindi	Bwindi	Present	Present	Gorillas only	>7m	Not used	Not explained	563	3	0	0
114	2199	2696	0:04:22	Bwindi	Bwindi	Present	Present	Gorillas only	<7m	Not used	Not explained	5903	21	1	0
115	52	2649	0:06:52	Volcanoes	Virunga	Present	Absent	Humans and Gorillas	0m	Not used	Not explained	8161	35	5	5
116	143	103	0:05:20	Volcanoes	Virunga	Present	Present	Gorillas only	0m	Not used	Not explained	130	2	0	0
117	0	709	0:03:04	Volcanoes	Virunga	Absent	Present	Gorillas only	0m	Not used	Not explained	80	2	0	0
118	0	3326	0:03:00	Volcanoes	Virunga	Present	Present	Others	AR	Not used	Not explained	399	0	0	0
120	255	200	0:04:08	Bwindi	Bwindi	Present	Present	Gorillas only	<7m	Not used	NA	249	1	0	1
121	319	80	0:02:05	Volcanoes	Virunga	Present	Present	Others	>7m	Not used	Not explained	54	0	0	1
126	6	1225	0:04:03	Volcanoes	Virunga	Present	Present	Gorillas only	0m	Not used	Not explained	168	1	0	0
127	8078	2767	0:05:36	Bwindi	Bwindi	Present	Absent	Gorillas only	>7m	Not used	Not explained	848	5	0	0
128	1	678	0:08:31	Bwindi	Bwindi	Present	Present	Gorillas only	>7m	Not used	Not explained	664	9	0	1
129	4	2070	0:34:42	Volcanoes	Virunga	Present	Present	Others	AR	Not used	Not explained	841	5	2	0
130	4867	382	0:02:22	Bwindi	Bwindi	Present	Present	Others	AR	Not used	Not explained	2637	21	0	2
131	67	2142	0:02:23	Bwindi	Bwindi	Present	Absent	Humans and Gorillas	AR	Not used	NA	1493	1	0	0
132	8	1111	0:12:42	Volcanoes	Virunga	Present	Present	Gorillas only	AR	Not used	Not explained	1437	9	0	3
135	3055	1375	0:08:27	Bwindi	Bwindi	Present	Absent	Gorillas only	<7m	Not used	NA	9740	56	2	10
136	104	4371	0:02:03	Volcanoes	Virunga	Present	Absent	Humans and Gorillas	0m	NA	Not explained	261852	222	126	99
137	43	406	0:01:21	Volcanoes	Virunga	Absent	Present	Gorillas only	<7m	Not used	Not explained	66	0	0	0
138	8	596	0:02:52	Volcanoes	Virunga	Present	Present	Gorillas only	AR	Not used	Not explained	2012	31	0	5
139	8	80	0:12:53	Volcanoes	Virunga	Absent	Present	Humans and Gorillas	<7m	Not used	Not explained	111	3	0	1
140	55	2683	0:10:00	Volcanoes	Virunga	Present	Present	Others	>7m	NA	NA	2783	3	1	0
142	161	1894	0:04:14	Bwindi	Bwindi	Present	Absent	Gorillas only	<7m	Not used	Not explained	5476	31	1	6
144	118	636	0:05:12	Volcanoes	Virunga	Present	Present	Gorillas only	AR	Not used	NA	14225	66	11	8
146	11	563	0:13:56	Bwindi	Bwindi	Present	Present	Gorillas only	0m	Not used	Not explained	1689	9	0	3
147	110	1265	0:02:40	Bwindi	Bwindi	Absent	Absent	Gorillas only	AR	Not used	Not explained	110	1	0	0
151	205	3134	0:10:02	Volcanoes	Virunga	Present	Present	Gorillas only	0m	Not used	NA	16501	16	8	3
152	17	1611	0:00:35	Mgahinga	Virunga	Absent	Absent	Humans and Gorillas	0m	Not used	Not explained	17050	94	2	13
153	272	1184	0:06:12	Bwindi	Bwindi	Present	Present	Humans and Gorillas	0m	Not used	Not explained	93009	442	37	54
154	690241	433	0:01:37	Bwindi	Bwindi	Present	Present	Gorillas only	>7m	Not used	Not explained	6454	173	2	29
155	43	2369	0:00:44	Volcanoes	Virunga	Present	Absent	Humans and Gorillas	0m	Not used	Not explained	42193	211	11	26
157	2100	106	0:11:51	Volcanoes	Virunga	Present	Present	Gorillas only	<7m	Not used	Not explained	99	12	0	8
158	45	602	0:19:33	Bwindi	Bwindi	Present	Present	Others	>7m	Not used	Not explained	2044	18	0	4
162	133	603	0:03:46	Bwindi	Bwindi	Present	Present	Gorillas only	AR	Not used	Not explained	1274	16	0	5
164	1137	1616	0:04:56	Bwindi	Bwindi	Present	Absent	Gorillas only	AR	Not used	NA	15735	78	4	9
165	1038	2736	0:12:45	Volcanoes	Virunga	Present	Present	Gorillas only	AR	NA	Not explained	329610	1300	169	254
166	217377	92	0:32:47	Bwindi	Bwindi	Present	Present	Gorillas only	0m	Not used	Not explained	8296	379	1	124
167	289819	846	0:09:53	Bwindi	Bwindi	Present	Absent	Gorillas only	>7m	Not used	Not explained	1460	6	2	0
168	5	1118	0:06:42	Virunga	Virunga	Present	Present	Others	>7m	Used	Not explained	3973	38	1	9
169	2299849	1613	0:04:44	Bwindi	Bwindi	Present	Present	Humans and Gorillas	>7m	Not used	Not explained	152842	1600	46	1007
170	1567	77	0:07:04	Volcanoes	Virunga	Present	Present	Gorillas only	>7m	Not used	Not explained	12	2	0	0
172	105	960	0:42:32	Bwindi	Bwindi	Present	Present	Gorillas only	0m	Not used	Not explained	13255	60	14	2
174	12	1835	0:10:51	Bwindi	Bwindi	Present	Present	Gorillas only	AR	Not used	Not explained	3538	25	1	4
175	4256178	360	0:03:45	Bwindi	Bwindi	Present	Present	Humans and Gorillas	AR	Not used	Not explained	375127	2800	158	325
176	15777	319	0:15:50	Volcanoes	Virunga	Present	Absent	Others	AR	Not used	Not explained	569154	6400	250	562
179	11053461	1043	0:03:15	Virunga	Virunga	Present	Present	Gorillas only	<7m	Used	Explained	78828	1000	30	104
180	32095199	237	0:05:46	Volcanoes	Virunga	Present	Present	Others	0m	Not used	Not explained	544044	10000	120	445
182	126	2600	0:00:51	Bwindi	Bwindi	Absent	Absent	Humans and Gorillas	0m	Not used	Not explained	143654	892	16	96
183	133	591	0:02:11	Bwindi	Bwindi	Present	Present	Gorillas only	AR	Not used	NA	436	5	0	0
184	3925	138	0:01:34	Volcanoes	Virunga	Absent	Absent	Others	>7m	Not used	NA	420	8	0	0
185	42	3772	0:07:12	Bwindi	Bwindi	Present	Present	Gorillas only	>7m	Not used	NA	39139	27	6	4
187	231	872	0:03:58	Bwindi	Bwindi	Present	Present	Others	AR	Not used	Not explained	428	4	1	2
188	0	305	0:04:48	Volcanoes	Virunga	Present	Present	Others	>7m	Not used	NA	58	0	1	0
189	32173	1489	0:22:08	Volcanoes	Virunga	Present	Present	Gorillas only	<7m	Not used	Not explained	102151	668	39	104
190	13805	1178	0:33:00	Virunga	Virunga	Present	Present	Others	<7m	Used	Not explained	5828	34	2	22
192	152	953	0:05:01	Volcanoes	Virunga	Present	Present	Humans and Gorillas	0m	Not used	Not explained	49318	194	30	81
194	1594	46	0:06:06	Volcanoes	Virunga	Present	Present	Humans and Gorillas	<7m	Not used	Not explained	38177	95	14	32
195	321594	65	0:09:59	Volcanoes	Virunga	Present	Present	Humans and Gorillas	0m	Not used	Not explained	20199	701	11	140
196	2148	2943	0:24:27	Bwindi	Bwindi	Present	Present	Gorillas only	AR	Not used	Not explained	18672	86	2	20
198	215	2288	0:17:19	Bwindi	Bwindi	Present	Present	Others	<7m	Not used	Not explained	11900	49	3	8
200	307	1733	0:17:34	Bwindi	Bwindi	Absent	Absent	Gorillas only	<7m	Not used	Not explained	9446	17	12	2
201	10	3510	0:00:44	Bwindi	Bwindi	Present	Present	Gorillas only	>7m	Not used	Not explained	7296	2	1	0
202	8	1060	0:00:56	Bwindi	Bwindi	Present	Absent	Humans and Gorillas	<7m	Not used	Not explained	6612	22	3	2
203	790893	399	0:01:25	Virunga	Virunga	Absent	Absent	Gorillas only	<7m	Used	Not explained	5851	25	2	NA
204	217	1358	0:08:47	Bwindi	Bwindi	Present	Present	Gorillas only	AR	Not used	Not explained	5970	61	0	6
205	227	2471	0:02:59	Bwindi	Bwindi	Present	Present	Gorillas only	0m	Not used	Not explained	5437	19	0	1
206	55	3648	0:05:53	Volcanoes	Virunga	Present	Present	Gorillas only	<7m	Not used	Not explained	4486	10	0	0
207	15	2734	0:04:56	Bwindi	Bwindi	Present	Present	Gorillas only	>7m	Not used	Not explained	3452	17	0	3
208	331	4018	0:09:48	Volcanoes	Virunga	Present	Present	Gorillas only	>7m	Not used	Not explained	3208	11	0	2
209	85	1335	0:02:42	Bwindi	Bwindi	Absent	Present	Gorillas only	0m	NA	NA	2738	6	1	0
210	17976	2230	0:04:08	Volcanoes	Virunga	Present	Present	Gorillas only	AR	Not used	Not explained	2473	23	0	5
211	473	3325	0:03:00	Bwindi	Bwindi	Present	Present	Gorillas only	>7m	Not used	Not explained	2295	3	0	0
213	17	2186	0:03:26	Bwindi	Bwindi	Present	Present	Gorillas only	>7m	Not used	Not explained	2152	15	1	3
214	39598	2866	0:19:48	Mgahinga	Virunga	Present	Present	Gorillas only	<7m	Not used	NA	2002	6	0	4
215	24	3085	0:08:24	Bwindi	Bwindi	Present	Present	Gorillas only	>7m	Not used	Not explained	1942	8	0	6
216	331	4017	0:09:22	Volcanoes	Virunga	Present	Absent	Gorillas only	>7m	NA	Not explained	1879	3	0	1
217	91	925	0:02:19	Volcanoes	Virunga	Present	Present	Gorillas only	<7m	NA	Not explained	2053	5	0	1
218	71	2207	0:01:50	Volcanoes	Virunga	Present	Present	Gorillas only	AR	Not used	Not explained	1885	12	0	1
219	22096	71	0:24:48	Volcanoes	Virunga	Present	Present	Others	AR	Not used	Not explained	1887	163	2	60
221	20	2633	0:03:08	Bwindi	Bwindi	Present	Present	Gorillas only	<7m	Not used	Not explained	1688	2	0	1
222	24	3380	0:05:26	Volcanoes	Virunga	Present	Present	Gorillas only	>7m	Not used	Not explained	1906	6	0	0
223	892	2670	0:05:51	Bwindi	Bwindi	Present	Present	Gorillas only	0m	Not used	NA	1494	7	0	NA
224	295	3045	0:04:20	Bwindi	Bwindi	Present	Present	Humans and Gorillas	0m	Not used	Not explained	1490	8	0	3
225	7	1070	0:04:22	Bwindi	Bwindi	Absent	Present	Gorillas only	<7m	Not used	Not explained	1377	5	0	0
227	1	800	0:05:03	Bwindi	Bwindi	Present	Present	Humans and Gorillas	AR	Not used	Not explained	1280	6	1	3
228	59	1906	0:00:14	Mgahinga	Virunga	Absent	Present	Humans and Gorillas	0m	Not used	Not explained	1249	6	0	1
229	20668	262	0:07:28	Bwindi	Bwindi	Present	Present	Gorillas only	0m	Not used	Explained	1145	87	1	29
230	407	2383	0:01:40	Bwindi	Bwindi	Present	Present	Others	>7m	Not used	Not explained	1052	0	0	0
232	31	3167	0:09:47	Volcanoes	Virunga	Present	Present	Gorillas only	<7m	Not used	Not explained	897	3	0	NA
233	443	1192	0:05:33	Virunga	Virunga	Absent	Present	Others	<7m	Not used	Not explained	903	10	0	2
235	1	3543	0:00:55	Volcanoes	Virunga	Present	Absent	Humans and Gorillas	<7m	Not used	Not explained	849	2	0	1
236	105	967	0:18:32	Bwindi	Bwindi	Present	Present	Gorillas only	0m	Not used	Not explained	852	6	0	0
239	331	4017	0:09:11	Volcanoes	Virunga	Present	Absent	Gorillas only	>7m	Not used	Not explained	755	5	1	0
241	6	2164	0:06:33	Bwindi	Bwindi	Present	Present	Gorillas only	>7m	Not used	NA	741	2	0	0
242	1520	831	0:03:11	Mgahinga	Virunga	Present	Absent	Gorillas only	>7m	Not used	NA	861	5	0	0
245	3	1142	0:03:19	Bwindi	Bwindi	Present	Present	Gorillas only	<7m	NA	Not explained	642	2	0	0
246	221	4045	0:09:49	Bwindi	Bwindi	Present	Present	Gorillas only	>7m	NA	Not explained	637	5	0	1
248	1033	2243	0:09:43	Bwindi	Bwindi	Present	Present	Gorillas only	>7m	Not used	NA	613	2	0	1
249	833	181	0:03:53	Bwindi	Bwindi	Absent	Present	Others	>7m	Not used	NA	616	9	1	0
252	502	339	0:52:22	Bwindi	Bwindi	Present	Present	Gorillas only	>7m	Not used	NA	589	3	0	0
254	43	1644	0:02:11	Volcanoes	Virunga	Present	Absent	Gorillas only	AR	Not used	Not explained	702	2	0	0
256	28	2096	0:02:25	Bwindi	Bwindi	Present	Absent	Humans and Gorillas	>7m	Not used	Not explained	483	6	0	0
260	336	79	0:12:05	Bwindi	Bwindi	Present	Present	Gorillas only	0m	Not used	NA	358	21	0	24
261	7	142	0:21:36	Bwindi	Bwindi	Present	Present	Gorillas only	AR	Not used	Not explained	252	1	1	0
262	2058	89	0:13:09	Bwindi	Bwindi	Present	Present	Gorillas only	AR	Not used	Not explained	252	9	0	2
264	2303	41	0:10:24	Bwindi	Bwindi	Present	Present	Gorillas only	0m	Not used	Not explained	237	18	0	5
265	307	1733	0:07:37	Bwindi	Bwindi	Present	Absent	Gorillas only	<7m	Not used	Not explained	180	0	0	0
267	1	360	0:03:37	Bwindi	Bwindi	Present	Present	Gorillas only	0m	Not used	Not explained	156	2	0	0
269	17	296	0:08:58	Bwindi	Bwindi	Present	Present	Gorillas only	>7m	Not used	Not explained	120	3	0	0
274	16	35	0:05:36	Bwindi	Bwindi	Present	Present	Gorillas only	<7m	Not used	Not explained	60	2	0	2
275	3	27	0:04:33	Bwindi	Bwindi	Present	Present	Gorillas only	<7m	Not used	Not explained	67	2	0	0
277	6	123	0:32:43	Bwindi	Bwindi	Present	Present	Humans and Gorillas	<7m	Not used	NA	50	1	0	0
278	7	1603	0:48:17	Volcanoes	Virunga	Present	Absent	Others	<7m	Not used	Not explained	48	2	0	0
279	1216	31	0:20:00	Mgahinga	Virunga	Absent	Present	Humans and Gorillas	AR	Not used	Not explained	81	1	0	1
280	0	33	0:01:00	Volcanoes	Virunga	Present	Absent	Gorillas only	<7m	NA	Not explained	16	0	0	0
282	1	21	0:04:25	Volcanoes	Virunga	Present	Present	Gorillas only	AR	NA	Not explained	22	2	0	0
